# Supplementary material for: Oxidative Stress-Dependent Synergistic Antiproliferation, Apoptosis, and DNA Damage of Ultraviolet-C and Coral-Derived Sinularin Combined Treatment for Oral Cancer Cells
Source: Cancers (Basel). 2021 May 18;13(10):2450. doi: 10.3390/cancers13102450 (PMC8158103; doi:10.3390/cancers13102450)
Supplement: Supplementary file 1 [file cancers-13-02450-s001.zip]

Archive with 1 entries (1 files):
- cancers-1180696-supplementary.pdf
